# Supplementary material for: Cucurbitacin B Promotes Tumor Necrosis Factor Receptor 1 Ectodomain Shedding by Selectively Activating the Extracellular Signal-Regulated Kinase Signaling Pathway
Source: Int J Mol Sci. 2026 Jun 1;27(11):5011. doi: 10.3390/ijms27115011 (PMC13257231; doi:10.3390/ijms27115011)
Supplement: Supplementary file 1 [file ijms-27-05011-s001.zip]

Archive with 1 entries (1 files):
- ijms-4147720-supplementary.pdf
